# Supplementary material for: Meta-Analysis of Transcriptome-Wide Association Studies across 13 Brain Tissues Identified Novel Clusters of Genes Associated with Nicotine Addiction
Source: Genes (Basel). 2021 Dec 23;13(1):37. doi: 10.3390/genes13010037 (PMC8775257; doi:10.3390/genes13010037)
Supplement: Supplementary file 1 [file genes-13-00037-s001.zip]

Archive with 3 entries (3 files):
- Supplementary Figure and Tables.pdf
- Supplementary file 1.xlsx
- Supplementary file 2.xlsx
