# Supplementary material for: Meta-Analysis of Transcriptome-Wide Association Studies across 13 Brain Tissues Identified Novel Clusters of Genes Associated with Nicotine Addiction
Source: Genes (Basel). 2021 Dec 23;13(1):37. doi: 10.3390/genes13010037 (PMC8775257; doi:10.3390/genes13010037)
Supplement: Supplementary file 1 [file genes-13-00037-s001.zip › Supplementary file 1.xlsx]

## Sheet: Supplementary file 1
Tissue-specific TWAS (TS-TWAS) analysis Gene symbols with red color were identified by both of datasets.
GSCAN				UKBB
CigDay (minus 23andMe and UKBB)				CPD
CHR	Gene	Z-scores	p-value	CHR	Gene	Z-scores	p-value
Brain_Amygdala (Bonferroni adjusted p value <1.80e-05 )
3	NCKIPSD	4.31393	1.60378e-05	NA	NA	NA	NA
10	TIMM23	NA	NA	10	TIMM23	4.30619	1.66088e-05
15	CHRNA5	7.01081	2.36944e-12	15	CHRNA5	-10.2734	9.28936e-25
	HYKK	-4.38756	1.14629e-05		HYKK	5.03827	4.69769e-07
19	C19orf47	NA	NA	19	C19orf47	5.1958	2.03845e-07
Brain_Anterior_cingulate_cortex_BA24 (Bonferroni adjusted p value < 1.41e-05)
4	GRK4	NA	NA	4	GRK4	4.45945	8.21696e-06
9	CTSL	NA	NA	9	CTSL	4.82643	1.39e-06
10	RASSF4	NA	NA	10	RASSF4	-4.79757	1.606e-06
15	CHRNA5	7.35647	1.88835e-13	15	CHRNA5	-10.5529	4.92644e-26
	ADAMTS7	NA	NA		ADAMTS7	4.85467	1.20588e-06
19	C19orf54	NA	NA	19	C19orf54	7.57339	8.47184e-13
	CYP2A7	NA	NA		CYP2A7	-7.1533	3.63617e-14
Brain_Caudate_basal_ganglia (Bonferroni adjusted p value < 1.00e-05)
3	WDR6	-4.74014	2.13567e-06	3	WDR6	NA	NA
4	GRK4	NA	NA	4	GRK4	4.54667	5.45014e-06
11	PSMC3	NA	NA	11	PSMC3	-4.48329	7.35002e-06
15	PSMA4	-8.33764	7.57903e-17	15	PSMA4	11.7126	1.09883e-31
	CHRNA5	7.06252	1.63516e-12		CHRNA5	-10.3872	2.83647e-25
19	LINC01480	NA	NA	19	LINC01480	7.11149	1.14796e-12
	ITPKC	NA	NA		ITPKC	-6.38387	1.72666e-10
	CYP2A6	NA	NA		CYP2A6	5.25382	1.48977e-07
Brain_Cerebellar_Hemisphere (Bonferroni adjusted p value < 8.7e-06)
6	TCTE1	4.67223	2.97945e-06	6	TCTE1	NA	NA
15	PSMA4	-16.4616	6.91951e-61	15	PSMA4	19.7419	9.4208e-87
	CHRNA5	7.13202	9.89034e-13		CHRNA5	-10.4719	1.16258e-25
	ADAMTS7	-4.71111	2.46377e-06
16	VPS9D1	5.2526	1.49969e-07	16	VPS9D1	NA	NA
19	NUMBL	NA	NA	19	NUMBL	-9.86053	6.17198e-23
	C19orf54	NA	NA		C19orf54	-6.68928	2.24274e-11
Brain_Cerebellum (Bonferroni adjusted p value < 7.4e-06)
11	PSMC3	NA	NA	11	PSMC3	-4.49756	6.87364e-06
15	PSMA4	-18.8599	2.4348e-79	15	PSMA4	21.6749	3.54235e-104
	CHRNA3	16.1129	2.07225e-58		CHRNA3	-17.9204	8.17603e-72
	ADAMTS7	8.92983	4.26679e-19		CHRNA5	-10.3516	4.11479e-25
	CHRNA5	7.00319	2.50196e-12		ADAMTS7	-8.40368	4.32692e-17
	IDH3A	-5.26196	1.42531e-07		IDH3A	5.49998	3.79841e-08
16	VPS9D1	4.56042	5.10523e-06	16	VPS9D1	NA	NA
19	NUMBL	NA	NA	19	NUMBL	-7.35964	1.84402e-13
	SNRPA	NA	NA		SNRPA	6.00497	1.91366e-09
	COQ8B	NA	NA		COQ8B	-5.46872	4.533e-08
Brain_Cortex (Bonferroni adjusted p value < 9.1e-06)
1	SEMA6C	NA	NA	1	SEMA6C	4.77869	1.76441e-06
3	CCDC71	-4.8358	1.32609e-06	3	CCDC71	NA	NA
	WDR6	-4.65501	3.23969e-06		WDR6	NA	NA
14	XRCC3	NA	NA	14	XRCC3	4.63797	3.51845e-06
15	PSMA4	-14.2321	5.79115e-46	15	PSMA4	17.3772	1.22803e-67
	ADAMTS7	-10.938	7.58139e-28		ADAMTS7	12.2885	1.04458e-34
	CHRNA5	6.76346	1.34735e-11		CHRNA5	-10.2495	1.1892e-24
	CTSH	-5.3021	1.14478e-07		CTSH	8.20315	2.34168e-16
	HYKK	NA	NA		HYKK	7.44885	9.41571e-14
	CRABP1	NA	NA		CRABP1	-4.64267	3.43943e-06
19	C19orf54	NA	NA	19	C19orf54	-5.41473	6.13827e-08
Brain_Frontal_Cortex_BA9 (Bonferroni adjusted p value < 1.1e-05)
3	NCKIPSD	4.6521	3.28573e-06	3	NCKIPSD	NA	NA
15	CHRNA5	7.13854	9.43248e-13	15	CHRNA5	-10.4545	1.39695e-25
	PSMA4	-6.52811	6.66028e-11		PSMA4	9.60142	7.8848e-22
	CRABP1	NA	NA		CRABP1	-6.54145	6.09261e-11
19	CYP2A7	NA	NA	19	CYP2A7	4.81246	1.4908e-06
	C19orf54	NA	NA		C19orf54	-4.50919	6.50743e-06
Brain_Hippocampus (Bonferroni adjusted p value < 1.4e-05)
3	NCKIPSD	4.51246	6.40811e-06	NA	NA	NA	NA
14	APOPT1	NA	NA	14	APOPT1	-4.80974	1.51125e-06
15	HYKK	-7.14746	8.84006e-13	15	HYKK	9.98211	1.82537e-23
	PSMA4	-7.06223	1.63849e-12		PSMA4	9.87501	5.34277e-23
	CHRNA5	5.45044	5.02463e-08		CHRNA5	-8.23173	1.84524e-16
	TMED3	NA	NA		TMED3	4.44626	8.73781e-06
16	GAS8	4.46019	8.1886e-06	16	GAS8	NA	NA
19	CYP2A7	NA	NA	19	CYP2A7	8.30794	9.73743e-17
	C19orf54	NA	NA		C19orf54	-4.62644	3.72003e-06
Brain_Hypothalamus (Bonferroni adjusted p value < 1.4e-05)
3	P4HTM	4.55574	5.22006e-06	3	P4HTM	NA	NA
15	PSMA4	-17.8418	3.34951e-71	15	PSMA4	20.3402	5.66552e-92
	CHRNA5	6.90197	5.12875e-12		CHRNA5	-10.1524	3.23307e-24
	ADAMTS7	-4.65618	3.22125e-06		ADAMTS7	NA	NA
19	CYP2A7	NA	NA	19	CYP2A7	7.12822	1.01674e-12
	B9D2	NA	NA		B9D2	-5.80822	6.31405e-09
Brain_Nucleus_accumbens_basal_ganglia (Bonferroni adjusted p value < 1.03e-05)
4	GRK4	NA	NA	4	GRK4	4.63835	3.51205e-06
15	CHRNA5	7.11154	1.14759e-12	15	CHRNA5	-10.347	4.31837e-25
	ADAMTS7	-6.6559	2.81576e-11		ADAMTS7	9.6881	3.38775e-22
	CHRNA3	5.53765	3.0656e-08		CHRNA3	-8.00783	1.16749e-15
	SH2D7	-4.80909	1.51616e-06		SH2D7	NA	NA
19	CYP2A7	NA	NA	19	CYP2A7	6.59756	4.17983e-11
	C19orf54	NA	NA		C19orf54	-4.49207	7.05344e-06
Brain_Putamen_basal_ganglia (Bonferroni adjusted p value < 1.13e-05)
1	APH1A	NA	NA	1	APH1A	5.27794	1.30644e-07
3	WDR6	-4.4537	8.44035e-06	3	WDR6	NA	NA
9	OLFM1	NA	NA	9	OLFM1	4.96501	6.86975e-07
15	PSMA4	-8.05637	7.85945e-16	15	PSMA4	12.0898	1.19514e-33
	CHRNA5	6.88234	5.8878e-12		CHRNA5	-10.3261	5.37227e-25
	CHRNA3	6.5076	7.63596e-11		CHRNA3	-9.43608	3.86984e-21
	HYKK	NA	NA		HYKK	5.48363	4.16683e-08
16	VPS9D1	4.6452	3.39753e-06	16	VPS9D1	NA	NA
Brain_Spinal_cord_cervical_c-1 (Bonferroni adjusted p value < 1.54e-05)
4	ADRA2C	NA	NA	4	ADRA2C	-4.42543	9.62487e-06
15	CHRNA5	7.05165	1.76808e-12	15	CHRNA5	-10.3585	3.82798e-25
	CTSH	-6.94446	3.79911e-12		CTSH	7.63539	2.25135e-14
	ACSBG1	NA	NA		ACSBG1	4.51616	6.29714e-06
Brain_Substantia_nigra (Bonferroni adjusted p value < 2.0e-05)
3	WDR6	-4.35012	1.3606e-05	NA	NA	NA	NA
15	CHRNA5	7.16722	7.65337e-13	15	CHRNA5	-10.5165	7.25474e-26
	ADAMTS7	-4.52171	6.13416e-06		ADAMTS7	4.66984	3.01441e-06
