# Supplementary material for: Meta-Analysis of Transcriptome-Wide Association Studies across 13 Brain Tissues Identified Novel Clusters of Genes Associated with Nicotine Addiction
Source: Genes (Basel). 2021 Dec 23;13(1):37. doi: 10.3390/genes13010037 (PMC8775257; doi:10.3390/genes13010037)
Supplement: Supplementary file 1 [file genes-13-00037-s001.zip › Supplementary file 2.xlsx]

## Sheet: Cluster 1
Pathway name	pvalue	qvalue	Number_matched_genes_in_pathway	Pathway_Size	match_gene
GO:BP protein targeting to mitochondrion	0.00998	1	1	7	MIPEP
GO:BP protein ADP-ribosylation	0.0114	1	1	8	SIRT6
GO:BP NLS-bearing protein import into nucleus	0.01423	1	1	10	NCKIPSD
Reactome Highly calcium permeable postsynaptic nicotinic acetylcholine receptors	0.01423	1	1	10	CHRNA5
Reactome Presynaptic nicotinic acetylcholine receptors	0.01423	1	1	10	CHRNA5
Reactome Acetylcholine Binding And Downstream Events	0.01705	1	1	12	CHRNA5
GO:MF acetylcholine binding	0.01846	1	1	13	CHRNA5
GO:MF transferase activity, transferring pentosyl groups	0.01987	1	1	14	SIRT6
GO:BP mitochondrial transport	0.02127	1	1	15	MIPEP
GO:BP transcription initiation from RNA polymerase II promoter	0.02407	1	1	17	GTF2I
GO:MF amine binding	0.02407	1	1	17	CHRNA5
GO:CC microtubule	0.02547	1	1	18	GAS8
KEGG Basal transcription factors	0.02687	1	1	19	GTF2I
GO:MF general rna polymerase ii transcription factor activity	0.02827	1	1	20	GTF2I
GO:BP DNA-templated transcription, initiation	0.03244	1	1	23	GTF2I
GO:BP protein-DNA complex assembly	0.04211	1	1	30	GTF2I
GO:BP protein import into nucleus	0.04349	1	1	31	NCKIPSD
GO:BP nuclear import	0.04486	1	1	32	NCKIPSD
GO:BP protein processing	0.04623	1	1	33	MIPEP
GO:BP protein targeting	0.00456	1	2	71	NCKIPSD/MIPEP
GO:MF neurotransmitter receptor activity	0.04897	1	1	35	CHRNA5
GO:BP intracellular protein transport	0.00803	1	2	95	NCKIPSD/MIPEP
GO:BP protein transport	0.00956	1	2	104	NCKIPSD/MIPEP
GO:BP establishment of protein localization	0.01358	1	2	125	NCKIPSD/MIPEP
GO:BP protein localization	0.01684	1	2	140	NCKIPSD/MIPEP
GO:BP macromolecule localization	0.0199	1	2	153	NCKIPSD/MIPEP
GO:BP intracellular transport	0.0292	1	2	188	NCKIPSD/MIPEP
GO:BP establishment of localization in cell	0.0449	1	2	238	NCKIPSD/MIPEP
GO:BP cellular localization	0.048	1	2	247	NCKIPSD/MIPEP

## Sheet: Cluster 2
Pathway name	pvalue	qvalue	Number_matched_genes_in_pathway	Pathway_Size	match_gene
GO:BP chromosome segregation	0.012	1	1	21	SRPK1
KEGG Proteasome	0.0171	1	1	30	PSMA4
Reactome CDK-mediated phosphorylation and removal of Cdc6	0.0182	1	1	32	PSMA4
GO:BP mRNA processing	0.0193	1	1	34	SRPK1
GO:MF magnesium ion binding	0.0193	1	1	34	SRPK1
Reactome Cross-presentation of soluble exogenous antigens (endosomes)	0.0193	1	1	34	PSMA4
Reactome Destabilization of mRNA by AUF1 (hnRNP D0)	0.0193	1	1	34	PSMA4
Reactome Vif-mediated degradation of APOBEC3G	0.0193	1	1	34	PSMA4
Reactome p53-Independent G1/S DNA damage checkpoint	0.0199	1	1	35	PSMA4
Reactome Regulation of ornithine decarboxylase (ODC)	0.0199	1	1	35	PSMA4
Reactome Autodegradation of the E3 ubiquitin ligase COP1	0.0199	1	1	35	PSMA4
Reactome SCF-beta-TrCP mediated degradation of Emi1	0.0199	1	1	35	PSMA4
Reactome SCF(Skp2)-mediated degradation of p27/p21	0.021	1	1	37	PSMA4
Reactome Regulation of Apoptosis	0.0216	1	1	38	PSMA4
Reactome p53-Dependent G1 DNA Damage Response	0.0221	1	1	39	PSMA4
Reactome CDT1 association with the CDC6:ORC:origin complex	0.0221	1	1	39	PSMA4
Reactome Autodegradation of Cdh1 by Cdh1:APC/C	0.0227	1	1	40	PSMA4
GO:BP mRNA metabolic process	0.0232	1	1	41	SRPK1
GO:BP RNA splicing	0.0232	1	1	41	SRPK1
KEGG Amyotrophic lateral sclerosis (ALS)	0.0232	1	1	41	PPP3CC
Reactome Activation of NF-kappaB in B Cells	0.0232	1	1	41	PSMA4
Reactome Cyclin E associated events during G1/S transition	0.0244	1	1	43	PSMA4
Reactome Signaling by Wnt	0.0249	1	1	44	PSMA4
Reactome APC/C:Cdc20 mediated degradation of mitotic proteins	0.0249	1	1	44	PSMA4
Reactome ER-Phagosome pathway	0.0255	1	1	45	PSMA4
Reactome APC/C:Cdh1 mediated degradation of Cdc20 and other APC/C:Cdh1 targeted proteins in late mitosis/early G1	0.0255	1	1	45	PSMA4
Reactome Assembly of the pre-replicative complex	0.026	1	1	46	PSMA4
Reactome Orc1 removal from chromatin	0.0266	1	1	47	PSMA4
KEGG Apoptosis	0.0283	1	1	50	PPP3CC
KEGG VEGF signaling pathway	0.0283	1	1	50	PPP3CC
Reactome Regulation of mitotic cell cycle	0.0288	1	1	51	PSMA4
KEGG B cell receptor signaling pathway	0.0294	1	1	52	PPP3CC
KEGG Long-term potentiation	0.0294	1	1	52	PPP3CC
Reactome Regulation of mRNA Stability by Proteins that Bind AU-rich Elements	0.0294	1	1	52	PSMA4
Reactome Antigen processing-Cross presentation	0.0305	1	1	54	PSMA4
Reactome M/G1 Transition	0.0316	1	1	56	PSMA4
Reactome Downstream Signaling Events Of B Cell Receptor (BCR)	0.035	1	1	62	PSMA4
Reactome Synthesis of DNA	0.0377	1	1	67	PSMA4
KEGG Oocyte meiosis	0.0383	1	1	68	PPP3CC
KEGG T cell receptor signaling pathway	0.04	1	1	71	PPP3CC
Reactome G1/S Transition	0.0405	1	1	72	PSMA4
Reactome S Phase	0.0427	1	1	76	PSMA4
KEGG Natural killer cell mediated cytotoxicity	0.0438	1	1	78	PPP3CC
Reactome Cell Cycle Checkpoints	0.0438	1	1	78	PSMA4
Reactome Signaling by the B Cell Receptor (BCR)	0.046	1	1	82	PSMA4
Reactome Host Interactions of HIV factors	0.046	1	1	82	PSMA4
GO:BP RNA processing	0.0477	1	1	85	SRPK1
Reactome Mitotic G1-G1/S phases	0.0488	1	1	87	PSMA4

## Sheet: Cluster 3
Pathway name	pvalue	qvalue	Number_matched_genes_in_pathway	Pathway_Size	match_gene
GO:BP protein polyubiquitination	0.00286	1	1	4	DDB2
GO:MF acetylcholine-activated cation-selective channel activity	0.00714	1	1	10	CHRNA3
GO:CC acetylcholine-gated channel complex	0.00714	1	1	10	CHRNA3
Reactome Highly calcium permeable postsynaptic nicotinic acetylcholine receptors	0.00714	1	1	10	CHRNA3
Reactome Presynaptic nicotinic acetylcholine receptors	0.00714	1	1	10	CHRNA3
Reactome Botulinum neurotoxicity	0.00785	1	1	11	STX4
Reactome Proteolytic cleavage of SNARE complex proteins	0.00785	1	1	11	STX4
Reactome Neuronal System	0.00818	1	2	196	STX4/CHRNA3
Reactome Acetylcholine Binding And Downstream Events	0.00856	1	1	12	CHRNA3
GO:MF acetylcholine binding	0.00927	1	1	13	CHRNA3
Reactome Citric acid cycle (TCA cycle)	0.01069	1	1	15	IDH3A
GO:BP nucleotide-excision repair	0.01211	1	1	17	DDB2
GO:MF damaged DNA binding	0.01211	1	1	17	DDB2
GO:MF excitatory extracellular ligand-gated ion channel activity	0.01211	1	1	17	CHRNA3
GO:MF extracellular ligand-gated ion channel activity	0.01211	1	1	17	CHRNA3
GO:MF amine binding	0.01211	1	1	17	CHRNA3
KEGG Citrate cycle (TCA cycle)	0.01352	1	1	19	IDH3A
Reactome Formation of incision complex in GG-NER	0.01352	1	1	19	DDB2
GO:BP response to UV	0.01494	1	1	21	DDB2
GO:CC basolateral plasma membrane	0.01917	1	1	27	STX4
GO:BP protein ubiquitination	0.01987	1	1	28	DDB2
GO:MF ligand-gated channel activity	0.01987	1	1	28	CHRNA3
GO:MF cysteine-type endopeptidase activity	0.01987	1	1	28	CTSH
KEGG Vasopressin-regulated water reabsorption	0.01987	1	1	28	STX4
Reactome Pyruvate metabolism and Citric Acid (TCA) cycle	0.01987	1	1	28	IDH3A
Reactome Global Genomic NER (GG-NER)	0.02057	1	1	29	DDB2
GO:BP protein modification by small protein conjugation	0.02128	1	1	30	DDB2
GO:MF ubiquitin-protein transferase activity	0.02128	1	1	30	DDB2
KEGG SNARE interactions in vesicular transport	0.02128	1	1	30	STX4
GO:BP response to light stimulus	0.02198	1	1	31	DDB2
GO:BP ubiquitin cycle	0.02198	1	1	31	DDB2
GO:MF ubiquitin-like protein transferase activity	0.02198	1	1	31	DDB2
GO:MF small protein conjugating enzyme activity	0.02268	1	1	32	DDB2
KEGG Notch signaling pathway	0.02408	1	1	34	NUMBL
GO:MF neurotransmitter receptor activity	0.02478	1	1	35	CHRNA3
GO:MF acid-amino acid ligase activity	0.02548	1	1	36	DDB2
GO:MF cysteine-type peptidase activity	0.02548	1	1	36	CTSH
GO:MF neurotransmitter binding	0.02548	1	1	36	CHRNA3
KEGG Nucleotide excision repair	0.02548	1	1	36	DDB2
GO:BP response to radiation	0.02618	1	1	37	DDB2
Reactome trans-Golgi Network Vesicle Budding	0.02618	1	1	37	STX4
GO:CC receptor complex	0.02758	1	1	39	CHRNA3
GO:CC vacuole	0.02897	1	1	41	STX4
Reactome Nucleotide Excision Repair	0.02897	1	1	41	DDB2
GO:MF ligase activity, forming carbon-nitrogen bonds	0.03176	1	1	45	DDB2
Reactome Response to elevated platelet cytosolic Ca2+	0.03245	1	1	46	STX4
KEGG p53 signaling pathway	0.03315	1	1	47	DDB2
GO:BP response to abiotic stimulus	0.03731	1	1	53	DDB2
Reactome MHC class II antigen presentation	0.04283	1	1	61	CTSH
GO:MF ligase activity	0.04627	1	1	66	DDB2
